# Supplementary material for: ﻿Morphology and phylogeny reveal two new species and host records of hyphomycetous fungi on Areca species from marine habitats in Thailand
Source: MycoKeys. 2025 Jun 4;118:179–206. doi: 10.3897/mycokeys.118.147229 (PMC12159667; doi:10.3897/mycokeys.118.147229)
Supplement: XML Treatment for Tetraploa maritima [file mycokeys.118.147229-treatment1.xml]

<!DOCTYPE tp:taxon-treatment
  PUBLIC "-//TaxonX//DTD Taxonomic Treatment Publishing DTD v0 20100105//EN" "tax-treatment-NSO.dtd">
<tp:taxon-treatment xmlns:tp="http://www.plazi.org/taxpub"><tp:treatment-meta><kwd-group><label>Taxon classification</label><kwd>
                <named-content content-type="kingdom">Fungi</named-content>
              </kwd><kwd>
                <named-content content-type="order">Pleosporales</named-content>
              </kwd><kwd>
                <named-content content-type="family">Tetraplosphaeriaceae</named-content>
              </kwd></kwd-group><mixed-citation publication-type="journal"><person-group><name><surname>Asghari</surname><given-names>Raheleh</given-names></name><name><surname>Phukhamsakda</surname><given-names>Chayanard</given-names></name><name><surname>Jones</surname><given-names>E. B. Gareth</given-names></name><name><surname>Bahkali</surname><given-names>Ali</given-names></name><name><surname>Apurillo</surname><given-names>Carlo Chris S.</given-names></name><name><surname>Karimi</surname><given-names>Omid</given-names></name><name><surname>Kakumyan</surname><given-names>Pattana</given-names></name><name><surname>Hyde</surname><given-names>Kevin D.</given-names></name></person-group><article-title>﻿Morphology and phylogeny reveal two new species and host records of hyphomycetous fungi on <italic><tp:taxon-name><tp:taxon-name-part taxon-name-part-type="genus" reg="Areca">Areca</tp:taxon-name-part></tp:taxon-name></italic> species from marine habitats in Thailand</article-title><source>MycoKeys</source><day>04</day><month>06</month><year>2025</year><volume>118</volume><fpage>179</fpage><lpage>206</lpage><pub-id pub-id-type="doi">10.3897/mycokeys.118.147229</pub-id></mixed-citation></tp:treatment-meta><tp:nomenclature><label>﻿</label><tp:taxon-name>
              <object-id xmlns:xlink="http://www.w3.org/1999/xlink" content-type="arpha" xlink:type="simple">FCB9A7BF-2D85-5EEF-8B9D-5E4E5EDDC19F</object-id>
              <tp:taxon-name-part taxon-name-part-type="genus" reg="Tetraploa">Tetraploa</tp:taxon-name-part>
              <tp:taxon-name-part taxon-name-part-type="species" reg="maritima">maritima</tp:taxon-name-part>
              <object-id xmlns:xlink="http://www.w3.org/1999/xlink" xlink:type="simple">Index Fungorum: IF903274</object-id>
              <object-id xmlns:xlink="http://www.w3.org/1999/xlink" xlink:type="simple">Facesoffungi Number: FoF17211</object-id>
            </tp:taxon-name><tp:taxon-authority>R. Asghari, Phukhams. &amp; K.D. Hyde</tp:taxon-authority><tp:taxon-status xmlns:xlink="http://www.w3.org/1999/xlink" xlink:type="simple">sp. nov.</tp:taxon-status></tp:nomenclature><tp:treatment-sec sec-type="etymology" id="SECID0EQWAE"><title>Etymology.</title><p>The epithet “<italic>maritima</italic>” refers to the marine habitat where the holotype was collected.</p></tp:treatment-sec><tp:treatment-sec sec-type="Holotype" id="SECID0EAXAE"><title>Holotype.</title><p><named-content xmlns:xlink="http://www.w3.org/1999/xlink" content-type="dwc:institutional_code" xlink:title="Mae Fah Luang University Herbarium" xlink:href="http://grbio.org/institution/mae-fah-laung-university-herbarium" xlink:type="simple">MFLU</named-content> 24-0455.</p></tp:treatment-sec><tp:treatment-sec sec-type="description" id="SECID0EKXAE"><title>Description.</title><p><bold><italic>Saprobic</italic></bold> on decaying branches of <italic><tp:taxon-name><tp:taxon-name-part taxon-name-part-type="genus" reg="Areca">Areca</tp:taxon-name-part></tp:taxon-name></italic> sp. <bold>Sexual morph</bold>: Undetermined. <bold>Asexual morph</bold>: <bold><italic>Hyphomycetous</italic></bold> (<italic>in vivo</italic>, Fig. <xref ref-type="fig" rid="F5">5</xref>). <bold><italic>Mycelia</italic></bold> on natural substrates superficial, branched, septate, sometimes with swollen cells, black or dark brown. <bold><italic>Conidiophores</italic></bold> not observed. <bold><italic>Conidiogenous cells</italic></bold> 4.5−17 × 1−3 µm (x– = 11 × 2 μm, n = 5) monoblastic, brown, thick walled, integrated. <bold><italic>Conidia</italic></bold> 14−28 × 13−18.5 µm (x– = 21.5 × 15 μm, n = 20), solitary, short cylindrical, thick-walled, verrucose to granular, brown, mostly with a subhyaline to pale brown hilum up to 13 µm (–17), with 3–4 columns 5.5−9 µm wide (x– = 7, n = 20), columns are compact and connected almost all their length, 2–4 septa in each column, constricted at septa. <bold><italic>Appendages</italic></bold> 19−48 × 2−3 µm (x– = 30 × 2.7 μm, n = 15), 3.5−4.5 µm at the base, setose, unbranched, thick-walled, thin-walled at the apex, up to four septa, finely verrucose, brown, pale brown to subhyaline at the apex, sometimes continuing to grow, forming a subcylindrical narrower paler cell up to 13 µm (n = 10) length.</p><fig id="F5" position="float" orientation="portrait"><object-id xmlns:xlink="http://www.w3.org/1999/xlink" content-type="doi" xlink:type="simple">10.3897/mycokeys.118.147229.figure5</object-id><object-id xmlns:xlink="http://www.w3.org/1999/xlink" content-type="arpha" xlink:type="simple">B5B4F945-C547-5270-A625-6C0C0BE13926</object-id><label>Figure 5.</label><caption><p><italic><tp:taxon-name><tp:taxon-name-part taxon-name-part-type="genus" reg="Tetraploa">Tetraploa</tp:taxon-name-part><tp:taxon-name-part taxon-name-part-type="species" reg="maritima">maritima</tp:taxon-name-part></tp:taxon-name></italic> (<named-content xmlns:xlink="http://www.w3.org/1999/xlink" content-type="dwc:institutional_code" xlink:title="Mae Fah Luang University Herbarium" xlink:href="http://grbio.org/institution/mae-fah-laung-university-herbarium" xlink:type="simple">MFLU</named-content> 24-0455, holotype) <bold>a</bold> colonies on the host substrate <bold>b</bold> close -up of colonies <bold>c</bold> conidiogenous cell and conidium <bold>d–j</bold> conidia (arrows show the ongoing growth of appendages) <bold>k</bold> colony on <abbrev xmlns:xlink="http://www.w3.org/1999/xlink" xlink:title="potato dextrose agar" id="ABBRID0ED1AE" xlink:type="simple">PDA</abbrev> after 10 days (above) <bold>l</bold> colony on <abbrev xmlns:xlink="http://www.w3.org/1999/xlink" xlink:title="potato dextrose agar" id="ABBRID0EJ1AE" xlink:type="simple">PDA</abbrev> after 10 days (reverse). Scale bares: 100 µm (<bold>b</bold>); 10 µm <bold>(c–f)</bold>; 20 µm <bold>(g–j)</bold>.</p></caption><graphic xmlns:xlink="http://www.w3.org/1999/xlink" xlink:href="mycokeys-118-179-g005.jpg" position="float" orientation="portrait" xlink:type="simple" id="oo_1344838.jpg"><uri content-type="original_file" xlink:type="simple">https://binary.pensoft.net/fig/1344838</uri></graphic></fig></tp:treatment-sec><tp:treatment-sec sec-type="description" id="SECID0EY1AE"><title>Culture characteristics.</title><p>Conidia germinating on <abbrev xmlns:xlink="http://www.w3.org/1999/xlink" xlink:title="potato dextrose agar" id="ABBRID0E51AE" xlink:type="simple">PDA</abbrev> within 12 h. Colonies on <abbrev xmlns:xlink="http://www.w3.org/1999/xlink" xlink:title="potato dextrose agar" id="ABBRID0EC2AE" xlink:type="simple">PDA</abbrev> reaching 1.5 cm diam. after 10 d at 25 ± 2 °C, velvety to floccose, raised, round, entire margin, grayish yellow, with whitish edge, reverse reddish brown with pale buff edge.</p></tp:treatment-sec><tp:treatment-sec sec-type="material" id="SECID0EG2AE"><title>Material examined.</title><p>Thailand, Prachuap Khiri Khan Province, Pranburi, on decaying <italic><tp:taxon-name><tp:taxon-name-part taxon-name-part-type="genus" reg="Areca">Areca</tp:taxon-name-part></tp:taxon-name></italic> wood submerged in seawater and trapped between rocks, 25 October 2022, K.D. Hyde, R6g (<named-content xmlns:xlink="http://www.w3.org/1999/xlink" content-type="dwc:institutional_code" xlink:title="Mae Fah Luang University Herbarium" xlink:href="http://grbio.org/institution/mae-fah-laung-university-herbarium" xlink:type="simple">MFLU</named-content> 24-0455, holotype), ex-type living culture (<named-content xmlns:xlink="http://www.w3.org/1999/xlink" content-type="dwc:institutional_code" xlink:title="Mae Fah Luang University Culture Collection" xlink:href="http://grbio.org/institution/mae-fah-luang-university-culture-collection" xlink:type="simple">MFLUCC</named-content> 24-0565).</p></tp:treatment-sec><tp:treatment-sec sec-type="GenBank numbers" id="SECID0E22AE"><title>GenBank numbers.</title><p><italic><tp:taxon-name><tp:taxon-name-part taxon-name-part-type="genus" reg="Tetraploa">Tetraploa</tp:taxon-name-part><tp:taxon-name-part taxon-name-part-type="species" reg="maritima">maritima</tp:taxon-name-part></tp:taxon-name></italic><named-content xmlns:xlink="http://www.w3.org/1999/xlink" content-type="dwc:institutional_code" xlink:title="Mae Fah Luang University Culture Collection" xlink:href="http://grbio.org/institution/mae-fah-luang-university-culture-collection" xlink:type="simple">MFLUCC</named-content> 24-0565 (ex-type): <abbrev xmlns:xlink="http://www.w3.org/1999/xlink" xlink:title="internal transcribed spacer region rDNA" id="ABBRID0EQ3AE" xlink:type="simple">ITS</abbrev> = <ext-link xmlns:xlink="http://www.w3.org/1999/xlink" xlink:href="PQ778934" ext-link-type="gen" xlink:type="simple">PQ778934</ext-link>, <abbrev xmlns:xlink="http://www.w3.org/1999/xlink" xlink:title="28S large subunit rDNA" id="ABBRID0EZ3AE" xlink:type="simple">LSU</abbrev> = <ext-link xmlns:xlink="http://www.w3.org/1999/xlink" xlink:href="PQ778930" ext-link-type="gen" xlink:type="simple">PQ778930</ext-link>, SSU = <ext-link xmlns:xlink="http://www.w3.org/1999/xlink" xlink:href="PQ778940" ext-link-type="gen" xlink:type="simple">PQ778940</ext-link>, <italic>tub</italic>2 = <ext-link xmlns:xlink="http://www.w3.org/1999/xlink" xlink:href="PQ885482" ext-link-type="gen" xlink:type="simple">PQ885482</ext-link>.</p></tp:treatment-sec><tp:treatment-sec sec-type="notes" id="SECID0EO4AE"><title>Notes.</title><p>The reconstruction of phylogenies from <abbrev xmlns:xlink="http://www.w3.org/1999/xlink" xlink:title="28S large subunit rDNA" id="ABBRID0EU4AE" xlink:type="simple">LSU</abbrev>, <abbrev xmlns:xlink="http://www.w3.org/1999/xlink" xlink:title="internal transcribed spacer region rDNA" id="ABBRID0EY4AE" xlink:type="simple">ITS</abbrev>, <italic>tub</italic>2 and SSU sequence data showed that <italic><tp:taxon-name><tp:taxon-name-part taxon-name-part-type="genus" reg="Tetraploa">Tetraploa</tp:taxon-name-part><tp:taxon-name-part taxon-name-part-type="species" reg="maritima">maritima</tp:taxon-name-part></tp:taxon-name></italic> (<named-content xmlns:xlink="http://www.w3.org/1999/xlink" content-type="dwc:institutional_code" xlink:title="Mae Fah Luang University Culture Collection" xlink:href="http://grbio.org/institution/mae-fah-luang-university-culture-collection" xlink:type="simple">MFLUCC</named-content> 24-0565) formed a distinct clade with <italic><tp:taxon-name><tp:taxon-name-part taxon-name-part-type="genus" reg="Tetraploa">T.</tp:taxon-name-part><tp:taxon-name-part taxon-name-part-type="species" reg="pseudoaristata">pseudoaristata</tp:taxon-name-part></tp:taxon-name></italic> (NFCCI 4624, NFCCI 4625, NFCCI 4626) in both maximum likelihood and Bayesian analyses with 95% <abbrev xmlns:xlink="http://www.w3.org/1999/xlink" xlink:title="Maximum likelihood" id="ABBRID0EY5AE" xlink:type="simple">ML</abbrev>/0.94 <abbrev xmlns:xlink="http://www.w3.org/1999/xlink" xlink:title="posterior probabilities" id="ABBRID0E35AE" xlink:type="simple">BPP</abbrev> statistical support. Both maximum likelihood and Bayesian analyses showed the same topology. The closest match of the <abbrev xmlns:xlink="http://www.w3.org/1999/xlink" xlink:title="internal transcribed spacer region rDNA" id="ABBRID0EA6AE" xlink:type="simple">ITS</abbrev> sequence of <italic><tp:taxon-name><tp:taxon-name-part taxon-name-part-type="genus" reg="Tetraploa">Tetraploa</tp:taxon-name-part><tp:taxon-name-part taxon-name-part-type="species" reg="maritima">maritima</tp:taxon-name-part></tp:taxon-name></italic> (<named-content xmlns:xlink="http://www.w3.org/1999/xlink" content-type="dwc:institutional_code" xlink:title="Mae Fah Luang University Culture Collection" xlink:href="http://grbio.org/institution/mae-fah-luang-university-culture-collection" xlink:type="simple">MFLUCC</named-content> 24-0565) was 98.92% similar across 100% of the query sequence to <italic><tp:taxon-name><tp:taxon-name-part taxon-name-part-type="genus" reg="Tetraploa">T.</tp:taxon-name-part><tp:taxon-name-part taxon-name-part-type="species" reg="pseudoaristata">pseudoaristata</tp:taxon-name-part></tp:taxon-name></italic> (NFCCI 4626). In a BLAST search in GenBank, the closest match of the <abbrev xmlns:xlink="http://www.w3.org/1999/xlink" xlink:title="28S large subunit rDNA" id="ABBRID0E56AE" xlink:type="simple">LSU</abbrev> sequence of <italic><tp:taxon-name><tp:taxon-name-part taxon-name-part-type="genus" reg="Tetraploa">T.</tp:taxon-name-part><tp:taxon-name-part taxon-name-part-type="species" reg="maritima">maritima</tp:taxon-name-part></tp:taxon-name></italic> (<named-content xmlns:xlink="http://www.w3.org/1999/xlink" content-type="dwc:institutional_code" xlink:title="Mae Fah Luang University Culture Collection" xlink:href="http://grbio.org/institution/mae-fah-luang-university-culture-collection" xlink:type="simple">MFLUCC</named-content> 24-0565) was 99.88% similar to <italic><tp:taxon-name><tp:taxon-name-part taxon-name-part-type="genus" reg="Tetraploa">T.</tp:taxon-name-part><tp:taxon-name-part taxon-name-part-type="species" reg="pseudoaristata">pseudoaristata</tp:taxon-name-part></tp:taxon-name></italic> (NFCCI 4624, NFCCI 4625, NFCCI 4626). <italic><tp:taxon-name><tp:taxon-name-part taxon-name-part-type="genus" reg="Tetraploa">Tetraploa</tp:taxon-name-part><tp:taxon-name-part taxon-name-part-type="species" reg="maritima">maritima</tp:taxon-name-part></tp:taxon-name></italic> (<named-content xmlns:xlink="http://www.w3.org/1999/xlink" content-type="dwc:institutional_code" xlink:title="Mae Fah Luang University Herbarium" xlink:href="http://grbio.org/institution/mae-fah-laung-university-herbarium" xlink:type="simple">MFLU</named-content> 24-0455) has similar morphology to <italic><tp:taxon-name><tp:taxon-name-part taxon-name-part-type="genus" reg="Tetraploa">T.</tp:taxon-name-part><tp:taxon-name-part taxon-name-part-type="species" reg="pseudoaristata">pseudoaristata</tp:taxon-name-part></tp:taxon-name></italic> (NFCCI 4624) by having verrucose conidia with four apical appendages but differs in having a distinguishable hilum and shorter and narrower appendages (19−48 × 2−3 µm vs. 23–107.5 × 2.4–5.2 µm), which are sometimes elongate above the apex, unlike <italic><tp:taxon-name><tp:taxon-name-part taxon-name-part-type="genus" reg="Tetraploa">T.</tp:taxon-name-part><tp:taxon-name-part taxon-name-part-type="species" reg="pseudoaristata">pseudoaristata</tp:taxon-name-part></tp:taxon-name></italic> (NFCCI 4624). Conidial columns in <italic><tp:taxon-name><tp:taxon-name-part taxon-name-part-type="genus" reg="Tetraploa">T.</tp:taxon-name-part><tp:taxon-name-part taxon-name-part-type="species" reg="maritima">maritima</tp:taxon-name-part></tp:taxon-name></italic> (<named-content xmlns:xlink="http://www.w3.org/1999/xlink" content-type="dwc:institutional_code" xlink:title="Mae Fah Luang University Herbarium" xlink:href="http://grbio.org/institution/mae-fah-laung-university-herbarium" xlink:type="simple">MFLU</named-content> 24-0455) are compact and connected almost fully along the length, while in <italic><tp:taxon-name><tp:taxon-name-part taxon-name-part-type="genus" reg="Tetraploa">T.</tp:taxon-name-part><tp:taxon-name-part taxon-name-part-type="species" reg="pseudoaristata">pseudoaristata</tp:taxon-name-part></tp:taxon-name></italic> (NFCCI 4624) they are partly split, with the two columns totally separating at the upper part (<xref ref-type="bibr" rid="B34">Hyde et al. 2020</xref>). <italic><tp:taxon-name><tp:taxon-name-part taxon-name-part-type="genus" reg="Tetraploa">Tetraploa</tp:taxon-name-part><tp:taxon-name-part taxon-name-part-type="species" reg="maritima">maritima</tp:taxon-name-part></tp:taxon-name></italic> (<named-content xmlns:xlink="http://www.w3.org/1999/xlink" content-type="dwc:institutional_code" xlink:title="Mae Fah Luang University Culture Collection" xlink:href="http://grbio.org/institution/mae-fah-luang-university-culture-collection" xlink:type="simple">MFLUCC</named-content> 24-0565) showed 2.7% (16 out of 595), 0.2% (2 out of 874) and 2.4% (10 out of 423) base pair differences with <italic><tp:taxon-name><tp:taxon-name-part taxon-name-part-type="genus" reg="Tetraploa">T.</tp:taxon-name-part><tp:taxon-name-part taxon-name-part-type="species" reg="pseudoaristata">pseudoaristata</tp:taxon-name-part></tp:taxon-name></italic> (NFCCI 4624) in <abbrev xmlns:xlink="http://www.w3.org/1999/xlink" xlink:title="internal transcribed spacer region rDNA" id="ABBRID0E1DAG" xlink:type="simple">ITS</abbrev>, <abbrev xmlns:xlink="http://www.w3.org/1999/xlink" xlink:title="28S large subunit rDNA" id="ABBRID0E5DAG" xlink:type="simple">LSU</abbrev> and <italic>tub</italic>2 respectively, without gaps. Therefore, <italic><tp:taxon-name><tp:taxon-name-part taxon-name-part-type="genus" reg="Tetraploa">T.</tp:taxon-name-part><tp:taxon-name-part taxon-name-part-type="species" reg="maritima">maritima</tp:taxon-name-part></tp:taxon-name></italic> (<named-content xmlns:xlink="http://www.w3.org/1999/xlink" content-type="dwc:institutional_code" xlink:title="Mae Fah Luang University Herbarium" xlink:href="http://grbio.org/institution/mae-fah-laung-university-herbarium" xlink:type="simple">MFLU</named-content> 24-0455) is introduced as a novel species based on morphological and molecular evidence.</p></tp:treatment-sec><ref-list><ref id="B34"><mixed-citation xmlns:xlink="http://www.w3.org/1999/xlink" xlink:type="simple"><person-group><name name-style="western"><surname>Hyde</surname><given-names>KD</given-names></name><name name-style="western"><surname>Jeewon</surname><given-names>R</given-names></name><name name-style="western"><surname>Chen</surname><given-names>YJ</given-names></name><name name-style="western"><surname>Bhunjun</surname><given-names>CS</given-names></name><name name-style="western"><surname>Calabon</surname><given-names>MS</given-names></name><name name-style="western"><surname>Jiang</surname><given-names>HB</given-names></name><name name-style="western"><surname>Lin</surname><given-names>CG</given-names></name><name name-style="western"><surname>Norphanphoun</surname><given-names>C</given-names></name><name name-style="western"><surname>Sysouphanthong</surname><given-names>P</given-names></name><name name-style="western"><surname>Pem</surname><given-names>D</given-names></name><name name-style="western"><surname>Tibpromma</surname><given-names>S</given-names></name><name name-style="western"><surname>Zhang</surname><given-names>Q</given-names></name><name name-style="western"><surname>Doilom</surname><given-names>M</given-names></name><name name-style="western"><surname>Jayawardena</surname><given-names>RS</given-names></name><name name-style="western"><surname>Liu</surname><given-names>JK</given-names></name><name name-style="western"><surname>Maharachchikumbura</surname><given-names>SS</given-names></name><name name-style="western"><surname>Phukhamsakda</surname><given-names>C</given-names></name><name name-style="western"><surname>Phookamsak</surname><given-names>R</given-names></name><name name-style="western"><surname>Al-Sadi</surname><given-names>AM</given-names></name><name name-style="western"><surname>Thongklang</surname><given-names>N</given-names></name><name name-style="western"><surname>Wang</surname><given-names>Y</given-names></name><name name-style="western"><surname>Gafforov</surname><given-names>Y</given-names></name><name name-style="western"><surname>Jones</surname><given-names>EBG</given-names></name><name name-style="western"><surname>Lumyong</surname><given-names>S</given-names></name></person-group> (<year>2020</year>) The numbers of fungi: is the descriptive curve flattening? Fungal Diversity 103: 219–271. <ext-link xlink:href="10.1007/s13225-020-00458-2" ext-link-type="doi" xlink:type="simple">https://doi.org/10.1007/s13225-020-00458-2</ext-link></mixed-citation></ref></ref-list></tp:taxon-treatment>
