# Supplementary material for: ﻿Morphology and phylogeny reveal two new species and host records of hyphomycetous fungi on Areca species from marine habitats in Thailand
Source: MycoKeys. 2025 Jun 4;118:179–206. doi: 10.3897/mycokeys.118.147229 (PMC12159667; doi:10.3897/mycokeys.118.147229)
Supplement: XML Treatment for Rosellinia maritima [file mycokeys.118.147229-treatment2.xml]

<!DOCTYPE tp:taxon-treatment
  PUBLIC "-//TaxonX//DTD Taxonomic Treatment Publishing DTD v0 20100105//EN" "tax-treatment-NSO.dtd">
<tp:taxon-treatment xmlns:tp="http://www.plazi.org/taxpub"><tp:treatment-meta><kwd-group><label>Taxon classification</label><kwd>
                <named-content content-type="kingdom">Fungi</named-content>
              </kwd><kwd>
                <named-content content-type="order">Xylariales</named-content>
              </kwd><kwd>
                <named-content content-type="family">Xylariaceae</named-content>
              </kwd></kwd-group><mixed-citation publication-type="journal"><person-group><name><surname>Asghari</surname><given-names>Raheleh</given-names></name><name><surname>Phukhamsakda</surname><given-names>Chayanard</given-names></name><name><surname>Jones</surname><given-names>E. B. Gareth</given-names></name><name><surname>Bahkali</surname><given-names>Ali</given-names></name><name><surname>Apurillo</surname><given-names>Carlo Chris S.</given-names></name><name><surname>Karimi</surname><given-names>Omid</given-names></name><name><surname>Kakumyan</surname><given-names>Pattana</given-names></name><name><surname>Hyde</surname><given-names>Kevin D.</given-names></name></person-group><article-title>﻿Morphology and phylogeny reveal two new species and host records of hyphomycetous fungi on <italic><tp:taxon-name><tp:taxon-name-part taxon-name-part-type="genus" reg="Areca">Areca</tp:taxon-name-part></tp:taxon-name></italic> species from marine habitats in Thailand</article-title><source>MycoKeys</source><day>04</day><month>06</month><year>2025</year><volume>118</volume><fpage>179</fpage><lpage>206</lpage><pub-id pub-id-type="doi">10.3897/mycokeys.118.147229</pub-id></mixed-citation></tp:treatment-meta><tp:nomenclature><label>﻿</label><tp:taxon-name>
              <object-id xmlns:xlink="http://www.w3.org/1999/xlink" content-type="arpha" xlink:type="simple">A63FEA12-A51F-5F1E-8DE0-C72846229B2C</object-id>
              <tp:taxon-name-part taxon-name-part-type="genus" reg="Rosellinia">Rosellinia</tp:taxon-name-part>
              <tp:taxon-name-part taxon-name-part-type="species" reg="maritima">maritima</tp:taxon-name-part>
              <object-id xmlns:xlink="http://www.w3.org/1999/xlink" xlink:type="simple">Index Fungorum: IF903275</object-id>
              <object-id xmlns:xlink="http://www.w3.org/1999/xlink" xlink:type="simple">Facesoffungi Number: FoF17212</object-id>
            </tp:taxon-name><tp:taxon-authority>R. Asghari, Phukhams. &amp; K.D. Hyde</tp:taxon-authority><tp:taxon-status xmlns:xlink="http://www.w3.org/1999/xlink" xlink:type="simple">sp. nov.</tp:taxon-status></tp:nomenclature><tp:treatment-sec sec-type="etymology" id="SECID0E5FAG"><title>Etymology.</title><p>The epithet “<italic>maritima</italic>” refers to the marine habitat where the holotype was collected.</p></tp:treatment-sec><tp:treatment-sec sec-type="Holotype" id="SECID0EOGAG"><title>Holotype.</title><p><named-content xmlns:xlink="http://www.w3.org/1999/xlink" content-type="dwc:institutional_code" xlink:title="Mae Fah Luang University Herbarium" xlink:href="http://grbio.org/institution/mae-fah-laung-university-herbarium" xlink:type="simple">MFLU</named-content> 24-0452.</p></tp:treatment-sec><tp:treatment-sec sec-type="description" id="SECID0EYGAG"><title>Description.</title><p><bold><italic>Saprobic</italic></bold> on decaying branches of <italic><tp:taxon-name><tp:taxon-name-part taxon-name-part-type="genus" reg="Areca">Areca</tp:taxon-name-part></tp:taxon-name></italic> sp. <bold>Sexual morph</bold>: Undetermined. <bold>Asexual morph</bold>: <bold><italic>Hyphomycetous</italic></bold> (<italic>in vivo</italic>, Fig. <xref ref-type="fig" rid="F6">6a–e</xref>). <bold><italic>Colonies</italic></bold> on natural substrates superficial, effuse, scattered, black. <bold><italic>Mycelia</italic></bold> on natural substrates superficial to immersed, branched, septate, subhyaline to brown. <bold><italic>Sterile globules</italic></bold> 52−74 × 47−69 µm (x– = 62 × 56 μm, n = 20), conidial-like, produced laterally or terminally on the hyphae, solitary, globose to subglobose or irregular, muriform appearance, composed of interwoven, unevenly arranged cells with irregular shapes, thick-walled, dark brown to black, darker in the center. <bold><italic>Hyphomycetous</italic></bold> (<italic>in vitro</italic>, Fig. <xref ref-type="fig" rid="F6">6f–x</xref>). <bold><italic>Colonies</italic></bold> on <abbrev xmlns:xlink="http://www.w3.org/1999/xlink" xlink:title="potato dextrose agar" id="ABBRID0E2IAG" xlink:type="simple">PDA</abbrev>. <bold><italic>Vegetative hyphae</italic></bold> subhyaline, pale brown to brown, branched, septate, simple or sometimes irregularly moniliform. <bold><italic>Conidiophores</italic></bold> not seen or micronematous. <bold><italic>Conidiogenous cells</italic></bold> integrated, up to 13 μm in length, subcylindrical, subhyaline to brown. <bold><italic>Conidia</italic></bold> 8−13 × 5−10 µm (x– = 10.5 × 7.5 μm, n = 15), aleurioconidia, solitary, obovoid, truncate base, hyaline to brown, thick-walled, guttulate, intercalary, laterally or terminally, initiating by hyphal inflammation and separating from hyphae by forming septa. <bold><italic>Sterile globules</italic></bold> 37−145 × 31−66 µm (x– = 79 × 49 μm, n = 20), conidial-like, produced laterally or terminally on the hyphae, solitary, globose to subglobose, oblong or irregular, muriform appearance, agglomerations of hyphal structures, composed of interwoven, unevenly arranged cells with irregular shapes, thick wall, dark brown to black, darker in the center.</p><fig id="F6" position="float" orientation="portrait"><object-id xmlns:xlink="http://www.w3.org/1999/xlink" content-type="doi" xlink:type="simple">10.3897/mycokeys.118.147229.figure6</object-id><object-id xmlns:xlink="http://www.w3.org/1999/xlink" content-type="arpha" xlink:type="simple">467B2A65-0E18-586F-A629-B399F49A65D3</object-id><label>Figure 6.</label><caption><p><italic><tp:taxon-name><tp:taxon-name-part taxon-name-part-type="genus" reg="Rosellinia">Rosellinia</tp:taxon-name-part><tp:taxon-name-part taxon-name-part-type="species" reg="maritima">maritima</tp:taxon-name-part></tp:taxon-name></italic> (<named-content xmlns:xlink="http://www.w3.org/1999/xlink" content-type="dwc:institutional_code" xlink:title="Mae Fah Luang University Herbarium" xlink:href="http://grbio.org/institution/mae-fah-laung-university-herbarium" xlink:type="simple">MFLU</named-content> 24-0452, holotype) <bold>a</bold> colonies on substrate <bold>b</bold> close-up of colonies on substrate <bold>c–e</bold> sterile globules (conidial-like elements) <bold>f–x</bold><italic><tp:taxon-name><tp:taxon-name-part taxon-name-part-type="genus" reg="Rosellinia">Rosellinia</tp:taxon-name-part><tp:taxon-name-part taxon-name-part-type="species" reg="maritima">maritima</tp:taxon-name-part></tp:taxon-name></italic> (<named-content xmlns:xlink="http://www.w3.org/1999/xlink" content-type="dwc:institutional_code" xlink:title="Mae Fah Luang University Culture Collection" xlink:href="http://grbio.org/institution/mae-fah-luang-university-culture-collection" xlink:type="simple">MFLUCC</named-content> 24-0562, ex-type) <bold>f, g</bold> colony on <abbrev xmlns:xlink="http://www.w3.org/1999/xlink" xlink:title="potato dextrose agar" id="ABBRID0E5KAG" xlink:type="simple">PDA</abbrev> (above and reverse) <bold>h, i</bold> close-up of colonies in culture <bold>j</bold> sterile globules in culture <bold>k, l</bold> mycelia <bold>m–o</bold> developing aleurioconidia <bold>p</bold> aleurioconidia <bold>q–t</bold> developing sterile hyphal elements <bold>u–x</bold> developing sterile globules. Scale bars: 500 µm (<bold>b</bold>); 250 (<bold>h</bold>); 100 (<bold>i</bold>); 50 (<bold>j</bold>); 20 µm (<bold>c–e, k–l, w,x</bold>); 10 µm (<bold>m–v</bold>).</p></caption><graphic xmlns:xlink="http://www.w3.org/1999/xlink" xlink:href="mycokeys-118-179-g006.jpg" position="float" orientation="portrait" xlink:type="simple" id="oo_1344839.jpg"><uri content-type="original_file" xlink:type="simple">https://binary.pensoft.net/fig/1344839</uri></graphic></fig></tp:treatment-sec><tp:treatment-sec sec-type="description" id="SECID0EBMAG"><title>Culture characteristics.</title><p>Conidia germinating on <abbrev xmlns:xlink="http://www.w3.org/1999/xlink" xlink:title="potato dextrose agar" id="ABBRID0EHMAG" xlink:type="simple">PDA</abbrev> within 12 h. Colonies on <abbrev xmlns:xlink="http://www.w3.org/1999/xlink" xlink:title="potato dextrose agar" id="ABBRID0ELMAG" xlink:type="simple">PDA</abbrev> reaching 5 cm diam. after one month at 25 ± 2 °C, felty, flat, round, entire margin, dull, gray and white concentric rings, with dirty whitish edge, reverse dark brown with olivaceous gray edge.</p></tp:treatment-sec><tp:treatment-sec sec-type="material" id="SECID0EPMAG"><title>Material examined.</title><p>Thailand, Prachuap Khiri Khan Province, Pranburi, on decaying <italic><tp:taxon-name><tp:taxon-name-part taxon-name-part-type="genus" reg="Areca">Areca</tp:taxon-name-part></tp:taxon-name></italic> wood submerged in seawater and trapped between rocks, 25 October 2022, K.D. Hyde, R6c (<named-content xmlns:xlink="http://www.w3.org/1999/xlink" content-type="dwc:institutional_code" xlink:title="Mae Fah Luang University Herbarium" xlink:href="http://grbio.org/institution/mae-fah-laung-university-herbarium" xlink:type="simple">MFLU</named-content> 24-0452, holotype), isotype (<named-content xmlns:xlink="http://www.w3.org/1999/xlink" content-type="dwc:institutional_code" xlink:title="Mae Fah Luang University Herbarium" xlink:href="http://grbio.org/institution/mae-fah-laung-university-herbarium" xlink:type="simple">MFLU</named-content> 24-0453), ex-type living culture (<named-content xmlns:xlink="http://www.w3.org/1999/xlink" content-type="dwc:institutional_code" xlink:title="Mae Fah Luang University Culture Collection" xlink:href="http://grbio.org/institution/mae-fah-luang-university-culture-collection" xlink:type="simple">MFLUCC</named-content> 24-0562), ex-isotype living culture (<named-content xmlns:xlink="http://www.w3.org/1999/xlink" content-type="dwc:institutional_code" xlink:title="Mae Fah Luang University Culture Collection" xlink:href="http://grbio.org/institution/mae-fah-luang-university-culture-collection" xlink:type="simple">MFLUCC</named-content> 24-0564).</p></tp:treatment-sec><tp:treatment-sec sec-type="GenBank numbers" id="SECID0EMNAG"><title>GenBank numbers.</title><p><italic><tp:taxon-name><tp:taxon-name-part taxon-name-part-type="genus" reg="Rosellinia">Rosellinia</tp:taxon-name-part><tp:taxon-name-part taxon-name-part-type="species" reg="maritima">maritima</tp:taxon-name-part></tp:taxon-name></italic><named-content xmlns:xlink="http://www.w3.org/1999/xlink" content-type="dwc:institutional_code" xlink:title="Mae Fah Luang University Culture Collection" xlink:href="http://grbio.org/institution/mae-fah-luang-university-culture-collection" xlink:type="simple">MFLUCC</named-content> 24-0562 (ex-type): <abbrev xmlns:xlink="http://www.w3.org/1999/xlink" xlink:title="internal transcribed spacer region rDNA" id="ABBRID0EBOAG" xlink:type="simple">ITS</abbrev> = <ext-link xmlns:xlink="http://www.w3.org/1999/xlink" xlink:href="PQ778938" ext-link-type="gen" xlink:type="simple">PQ778938</ext-link>, <abbrev xmlns:xlink="http://www.w3.org/1999/xlink" xlink:title="28S large subunit rDNA" id="ABBRID0EKOAG" xlink:type="simple">LSU</abbrev> = <ext-link xmlns:xlink="http://www.w3.org/1999/xlink" xlink:href="PQ778933" ext-link-type="gen" xlink:type="simple">PQ778933</ext-link>, <italic>tub</italic>2 = <ext-link xmlns:xlink="http://www.w3.org/1999/xlink" xlink:href="PQ885479" ext-link-type="gen" xlink:type="simple">PQ885479</ext-link>, <italic>rpb</italic>2 = <ext-link xmlns:xlink="http://www.w3.org/1999/xlink" xlink:href="PQ885483" ext-link-type="gen" xlink:type="simple">PQ885483</ext-link>; <italic><tp:taxon-name><tp:taxon-name-part taxon-name-part-type="genus" reg="Rosellinia">Rosellinia</tp:taxon-name-part><tp:taxon-name-part taxon-name-part-type="species" reg="maritima">maritima</tp:taxon-name-part></tp:taxon-name></italic><named-content xmlns:xlink="http://www.w3.org/1999/xlink" content-type="dwc:institutional_code" xlink:title="Mae Fah Luang University Culture Collection" xlink:href="http://grbio.org/institution/mae-fah-luang-university-culture-collection" xlink:type="simple">MFLUCC</named-content> 24-0564 (ex-isotype): <abbrev xmlns:xlink="http://www.w3.org/1999/xlink" xlink:title="internal transcribed spacer region rDNA" id="ABBRID0EQPAG" xlink:type="simple">ITS</abbrev> = <ext-link xmlns:xlink="http://www.w3.org/1999/xlink" xlink:href="PQ778939" ext-link-type="gen" xlink:type="simple">PQ778939</ext-link>.</p></tp:treatment-sec><tp:treatment-sec sec-type="notes" id="SECID0EZPAG"><title>Notes.</title><p>The construction of phylogenies from combined <abbrev xmlns:xlink="http://www.w3.org/1999/xlink" xlink:title="internal transcribed spacer region rDNA" id="ABBRID0E6PAG" xlink:type="simple">ITS</abbrev>, <abbrev xmlns:xlink="http://www.w3.org/1999/xlink" xlink:title="28S large subunit rDNA" id="ABBRID0EDQAG" xlink:type="simple">LSU</abbrev>, <italic>tub</italic>2 and <italic>rpb</italic>2 sequence data showed that <italic><tp:taxon-name><tp:taxon-name-part taxon-name-part-type="genus" reg="Rosellinia">Rosellinia</tp:taxon-name-part><tp:taxon-name-part taxon-name-part-type="species" reg="maritima">maritima</tp:taxon-name-part></tp:taxon-name></italic> (<named-content xmlns:xlink="http://www.w3.org/1999/xlink" content-type="dwc:institutional_code" xlink:title="Mae Fah Luang University Culture Collection" xlink:href="http://grbio.org/institution/mae-fah-luang-university-culture-collection" xlink:type="simple">MFLUCC</named-content> 24-0562) formed a subclade to a group of <italic><tp:taxon-name><tp:taxon-name-part taxon-name-part-type="genus" reg="Rosellinia">Rosellinia</tp:taxon-name-part></tp:taxon-name></italic> species: <italic><tp:taxon-name><tp:taxon-name-part taxon-name-part-type="genus" reg="Rosellinia">R.</tp:taxon-name-part><tp:taxon-name-part taxon-name-part-type="species" reg="sanctae-cruciana">sanctae-cruciana</tp:taxon-name-part></tp:taxon-name></italic> (HAST 90072903), <italic><tp:taxon-name><tp:taxon-name-part taxon-name-part-type="genus" reg="Rosellinia">R.</tp:taxon-name-part><tp:taxon-name-part taxon-name-part-type="species" reg="nectrioides">nectrioides</tp:taxon-name-part></tp:taxon-name></italic> (CBS 449.89), <italic><tp:taxon-name><tp:taxon-name-part taxon-name-part-type="genus" reg="Rosellinia">R.</tp:taxon-name-part><tp:taxon-name-part taxon-name-part-type="species" reg="abscondita">abscondita</tp:taxon-name-part></tp:taxon-name></italic> (CBS 447.89), <italic><tp:taxon-name><tp:taxon-name-part taxon-name-part-type="genus" reg="Rosellinia">R.</tp:taxon-name-part><tp:taxon-name-part taxon-name-part-type="species" reg="marcucciana">marcucciana</tp:taxon-name-part></tp:taxon-name></italic> (MUCL 51704), <italic><tp:taxon-name><tp:taxon-name-part taxon-name-part-type="genus" reg="Rosellinia">R.</tp:taxon-name-part><tp:taxon-name-part taxon-name-part-type="species" reg="mammiformis">mammiformis</tp:taxon-name-part></tp:taxon-name></italic> (CBS 445.89) and <italic><tp:taxon-name><tp:taxon-name-part taxon-name-part-type="genus" reg="Rosellinia">R.</tp:taxon-name-part><tp:taxon-name-part taxon-name-part-type="species" reg="britannica">britannica</tp:taxon-name-part></tp:taxon-name></italic> (<named-content xmlns:xlink="http://www.w3.org/1999/xlink" content-type="dwc:institutional_code" xlink:title="Mae Fah Luang University Herbarium" xlink:href="http://grbio.org/institution/mae-fah-laung-university-herbarium" xlink:type="simple">MFLU</named-content> 17-0987, HKAS 102349) in both maximum likelihood and Bayesian analyses with 85% <abbrev xmlns:xlink="http://www.w3.org/1999/xlink" xlink:title="Maximum likelihood" id="ABBRID0EHTAG" xlink:type="simple">ML</abbrev>/0.95 <abbrev xmlns:xlink="http://www.w3.org/1999/xlink" xlink:title="posterior probabilities" id="ABBRID0ELTAG" xlink:type="simple">BPP</abbrev> statistical support showing the same topology. In a BLAST search in GenBank, the closest match of the <abbrev xmlns:xlink="http://www.w3.org/1999/xlink" xlink:title="internal transcribed spacer region rDNA" id="ABBRID0EPTAG" xlink:type="simple">ITS</abbrev> sequence of <italic><tp:taxon-name><tp:taxon-name-part taxon-name-part-type="genus" reg="Rosellinia">R.</tp:taxon-name-part><tp:taxon-name-part taxon-name-part-type="species" reg="maritima">maritima</tp:taxon-name-part></tp:taxon-name></italic> (<named-content xmlns:xlink="http://www.w3.org/1999/xlink" content-type="dwc:institutional_code" xlink:title="Mae Fah Luang University Culture Collection" xlink:href="http://grbio.org/institution/mae-fah-luang-university-culture-collection" xlink:type="simple">MFLUCC</named-content> 24-0562) was 95% similar across 66% of the query sequence to <italic><tp:taxon-name><tp:taxon-name-part taxon-name-part-type="genus" reg="Rosellinia">Rosellinia</tp:taxon-name-part></tp:taxon-name></italic> sp. isolate (OTU1178), which was obtained using Illumina sequencing, and its morphology is not available (<xref ref-type="bibr" rid="B19">Gao et al. 2020</xref>). In a BLAST search in GenBank, the closest match of the <abbrev xmlns:xlink="http://www.w3.org/1999/xlink" xlink:title="28S large subunit rDNA" id="ABBRID0ENUAG" xlink:type="simple">LSU</abbrev> sequence of <italic><tp:taxon-name><tp:taxon-name-part taxon-name-part-type="genus" reg="Rosellinia">R.</tp:taxon-name-part><tp:taxon-name-part taxon-name-part-type="species" reg="maritima">maritima</tp:taxon-name-part></tp:taxon-name></italic> (<named-content xmlns:xlink="http://www.w3.org/1999/xlink" content-type="dwc:institutional_code" xlink:title="Mae Fah Luang University Culture Collection" xlink:href="http://grbio.org/institution/mae-fah-luang-university-culture-collection" xlink:type="simple">MFLUCC</named-content> 24-0562) was 98.48% similar across 94% of the query sequence to <italic><tp:taxon-name><tp:taxon-name-part taxon-name-part-type="genus" reg="Rosellinia">R.</tp:taxon-name-part><tp:taxon-name-part taxon-name-part-type="species" reg="sanctae-cruciana">sanctae-cruciana</tp:taxon-name-part></tp:taxon-name></italic> strain BB. <italic><tp:taxon-name><tp:taxon-name-part taxon-name-part-type="genus" reg="Rosellinia">Rosellinia</tp:taxon-name-part><tp:taxon-name-part taxon-name-part-type="species" reg="maritima">maritima</tp:taxon-name-part></tp:taxon-name></italic> (<named-content xmlns:xlink="http://www.w3.org/1999/xlink" content-type="dwc:institutional_code" xlink:title="Mae Fah Luang University Herbarium" xlink:href="http://grbio.org/institution/mae-fah-laung-university-herbarium" xlink:type="simple">MFLU</named-content> 24-0452) is not comparable with <italic><tp:taxon-name><tp:taxon-name-part taxon-name-part-type="genus" reg="Rosellinia">Rosellinia</tp:taxon-name-part><tp:taxon-name-part taxon-name-part-type="species" reg="sanctae-cruciana">sanctae-cruciana</tp:taxon-name-part></tp:taxon-name></italic> as the morphology of its asexual morph is not available. Asexual morphs of <italic><tp:taxon-name><tp:taxon-name-part taxon-name-part-type="genus" reg="Rosellinia">Rosellinia</tp:taxon-name-part></tp:taxon-name></italic> have been recorded to be geniculosporium-like, dematophora-like, or nodulisporium-like (<xref ref-type="bibr" rid="B59">Petrini 2013</xref>), which is different from <italic><tp:taxon-name><tp:taxon-name-part taxon-name-part-type="genus" reg="Rosellinia">R.</tp:taxon-name-part><tp:taxon-name-part taxon-name-part-type="species" reg="maritima">maritima</tp:taxon-name-part></tp:taxon-name></italic> (<named-content xmlns:xlink="http://www.w3.org/1999/xlink" content-type="dwc:institutional_code" xlink:title="Mae Fah Luang University Herbarium" xlink:href="http://grbio.org/institution/mae-fah-laung-university-herbarium" xlink:type="simple">MFLU</named-content> 24-0452) in having distinguished conidiophores, monoblastic geniculate conidiogenous cells, and ellipsoidal conidia. <italic><tp:taxon-name><tp:taxon-name-part taxon-name-part-type="genus" reg="Rosellinia">Rosellinia</tp:taxon-name-part><tp:taxon-name-part taxon-name-part-type="species" reg="maritima">maritima</tp:taxon-name-part></tp:taxon-name></italic> (<named-content xmlns:xlink="http://www.w3.org/1999/xlink" content-type="dwc:institutional_code" xlink:title="Mae Fah Luang University Culture Collection" xlink:href="http://grbio.org/institution/mae-fah-luang-university-culture-collection" xlink:type="simple">MFLUCC</named-content> 24-0562) has morphological similarities with <italic><tp:taxon-name><tp:taxon-name-part taxon-name-part-type="genus" reg="Rosellinia">R.</tp:taxon-name-part><tp:taxon-name-part taxon-name-part-type="species" reg="truncatispora">truncatispora</tp:taxon-name-part></tp:taxon-name></italic> in culture, producing pale brown, thick-walled, septate hyphal sterile elements. However, it differs by having sterile globules and aleurioconidia in culture (<xref ref-type="bibr" rid="B17">Fournier et al. 2017</xref>). Therefore, we introduced our collection of <italic><tp:taxon-name><tp:taxon-name-part taxon-name-part-type="genus" reg="Rosellinia">R.</tp:taxon-name-part><tp:taxon-name-part taxon-name-part-type="species" reg="maritima">maritima</tp:taxon-name-part></tp:taxon-name></italic> (<named-content xmlns:xlink="http://www.w3.org/1999/xlink" content-type="dwc:institutional_code" xlink:title="Mae Fah Luang University Herbarium" xlink:href="http://grbio.org/institution/mae-fah-laung-university-herbarium" xlink:type="simple">MFLU</named-content> 24-0452) as a novel species based on its distinct morphology and phylogenetic evidence.</p></tp:treatment-sec><ref-list><ref id="B19"><mixed-citation xmlns:xlink="http://www.w3.org/1999/xlink" xlink:type="simple"><person-group><name name-style="western"><surname>Gao</surname><given-names>C</given-names></name><name name-style="western"><surname>Montoya</surname><given-names>L</given-names></name><name name-style="western"><surname>Xu</surname><given-names>L</given-names></name><name name-style="western"><surname>Madera</surname><given-names>M</given-names></name><name name-style="western"><surname>Hollingsworth</surname><given-names>J</given-names></name><name name-style="western"><surname>Purdom</surname><given-names>E</given-names></name><name name-style="western"><surname>Singan</surname><given-names>V</given-names></name><name name-style="western"><surname>Vogel</surname><given-names>J</given-names></name><name name-style="western"><surname>Hutmacher</surname><given-names>RB</given-names></name><name name-style="western"><surname>Dahlberg</surname><given-names>JA</given-names></name><name name-style="western"><surname>Coleman-Derr</surname><given-names>D</given-names></name></person-group> (<year>2020</year>) <article-title>Fungal community assembly in drought-stressed sorghum shows stochasticity, selection, and universal ecological dynamics.</article-title><source>Nature Communications</source><volume>11</volume>(<issue>1</issue>): <fpage>34</fpage>. <ext-link xlink:href="10.1038/s41467-019-13913-9" ext-link-type="doi" xlink:type="simple">https://doi.org/10.1038/s41467-019-13913-9</ext-link></mixed-citation></ref><ref id="B59"><mixed-citation xmlns:xlink="http://www.w3.org/1999/xlink" xlink:type="simple"><person-group><name name-style="western"><surname>Petrini</surname><given-names>LE</given-names></name></person-group> (<year>2013</year>) <italic><tp:taxon-name><tp:taxon-name-part taxon-name-part-type="genus">Rosellinia</tp:taxon-name-part></tp:taxon-name></italic> – A World Monograph. Bibliotheca Mycologica 205, 410 pp. <ext-link xlink:href="10.1017/S0960428617000038" ext-link-type="doi" xlink:type="simple">https://doi.org/10.1017/S0960428617000038</ext-link></mixed-citation></ref><ref id="B17"><mixed-citation xmlns:xlink="http://www.w3.org/1999/xlink" xlink:type="simple"><person-group><name name-style="western"><surname>Fournier</surname><given-names>J</given-names></name><name name-style="western"><surname>Lechat</surname><given-names>C</given-names></name><name name-style="western"><surname>Courtecuisse</surname><given-names>R</given-names></name><name name-style="western"><surname>Moreau</surname><given-names>PA</given-names></name></person-group> (<year>2017</year>) <article-title>The genus <italic><tp:taxon-name><tp:taxon-name-part taxon-name-part-type="genus">Rosellinia</tp:taxon-name-part></tp:taxon-name></italic> (<tp:taxon-name><tp:taxon-name-part taxon-name-part-type="family">Xylariaceae</tp:taxon-name-part></tp:taxon-name>) in Guadeloupe and Martinique (French West Indies). Ascomycete.</article-title><source>org</source><volume>9</volume>(<issue>6</issue>): <fpage>171</fpage>–<lpage>208</lpage>. <ext-link xlink:href="https://ascomycete.org/fr/Journal/Article/art-0212" ext-link-type="uri" xlink:type="simple">https://ascomycete.org/fr/Journal/Article/art-0212</ext-link></mixed-citation></ref></ref-list></tp:taxon-treatment>
