# Supplementary material for: ﻿Morphology and phylogeny reveal two new species and host records of hyphomycetous fungi on Areca species from marine habitats in Thailand
Source: MycoKeys. 2025 Jun 4;118:179–206. doi: 10.3897/mycokeys.118.147229 (PMC12159667; doi:10.3897/mycokeys.118.147229)
Supplement: XML Treatment for Musicillium theobromae [file mycokeys.118.147229-treatment3.xml]

<!DOCTYPE tp:taxon-treatment
  PUBLIC "-//TaxonX//DTD Taxonomic Treatment Publishing DTD v0 20100105//EN" "tax-treatment-NSO.dtd">
<tp:taxon-treatment xmlns:tp="http://www.plazi.org/taxpub"><tp:treatment-meta><kwd-group><label>Taxon classification</label><kwd>
                <named-content content-type="kingdom">Fungi</named-content>
              </kwd><kwd>
                <named-content content-type="order">Glomerellales</named-content>
              </kwd><kwd>
                <named-content content-type="family">Plectosphaerellaceae</named-content>
              </kwd></kwd-group><mixed-citation publication-type="journal"><person-group><name><surname>Asghari</surname><given-names>Raheleh</given-names></name><name><surname>Phukhamsakda</surname><given-names>Chayanard</given-names></name><name><surname>Jones</surname><given-names>E. B. Gareth</given-names></name><name><surname>Bahkali</surname><given-names>Ali</given-names></name><name><surname>Apurillo</surname><given-names>Carlo Chris S.</given-names></name><name><surname>Karimi</surname><given-names>Omid</given-names></name><name><surname>Kakumyan</surname><given-names>Pattana</given-names></name><name><surname>Hyde</surname><given-names>Kevin D.</given-names></name></person-group><article-title>﻿Morphology and phylogeny reveal two new species and host records of hyphomycetous fungi on <italic><tp:taxon-name><tp:taxon-name-part taxon-name-part-type="genus" reg="Areca">Areca</tp:taxon-name-part></tp:taxon-name></italic> species from marine habitats in Thailand</article-title><source>MycoKeys</source><day>04</day><month>06</month><year>2025</year><volume>118</volume><fpage>179</fpage><lpage>206</lpage><pub-id pub-id-type="doi">10.3897/mycokeys.118.147229</pub-id></mixed-citation></tp:treatment-meta><tp:nomenclature><label>﻿</label><tp:taxon-name>
              <object-id xmlns:xlink="http://www.w3.org/1999/xlink" content-type="arpha" xlink:type="simple">353ED20F-CA12-5B68-9AD7-3E149454AC64</object-id>
              <tp:taxon-name-part taxon-name-part-type="genus" reg="Musicillium">Musicillium</tp:taxon-name-part>
              <tp:taxon-name-part taxon-name-part-type="species" reg="theobromae">theobromae</tp:taxon-name-part>
              <object-id xmlns:xlink="http://www.w3.org/1999/xlink" xlink:type="simple">Index Fungorum: IF510697</object-id>
            </tp:taxon-name><tp:taxon-authority>(Turconi) Zare &amp; W. Gams</tp:taxon-authority></tp:nomenclature><tp:treatment-sec sec-type="description" id="SECID0ETZAG"><title>Description.</title><p><bold><italic>Saprobic</italic></bold> on decaying branches of <italic><tp:taxon-name><tp:taxon-name-part taxon-name-part-type="genus" reg="Areca">Areca</tp:taxon-name-part></tp:taxon-name></italic> sp. <bold>Sexual morph</bold>: Undetermined. <bold>Asexual morph</bold>: <bold><italic>Hyphomycetous</italic></bold> (<italic>in vivo</italic>, Fig. <xref ref-type="fig" rid="F7">7</xref>). <bold><italic>Colonies</italic></bold> on natural substrates hairy, black, with glistering white conidial masses. <bold><italic>Conidiophores</italic></bold> 108–503 × 3–7 µm (x– = 252 × 4.5 μm, n = 15), solitary or in groups, macronematous, mononematous, mostly straight or slightly flexuous or bent, wider at the base, unbranched or branched, septate, thick-walled, smooth-walled or slightly asperulate, brown, pale brown to subhyaline or hyaline near the apex, bearing whorls of 3–6(–7) phialides. <bold><italic>Conidiogenous cells</italic></bold> 13.5–27 × 2–3 µm (x– = 19 × 2.5 μm, n = 20), monophialidic, subhyaline to hyaline, cylindrical, wider at the base and tapering towards the tips, sometimes with an inconspicuous collarette, asperulate. <bold><italic>Conidia</italic></bold> 3.1−4.8 × 1.4−2.1 µm (x– = 3.9 × 1.8 μm, n = 40), forming in slimy heads, hyaline, cylindrical, obovoid or ellipsoidal, thick-walled, guttulate, verrucose to granular. <bold><italic>Hyphomycetous</italic></bold> (<italic>in vitro</italic>, Fig. <xref ref-type="fig" rid="F8">8</xref>). <bold><italic>Colonies</italic></bold> on <abbrev xmlns:xlink="http://www.w3.org/1999/xlink" xlink:title="potato dextrose agar" id="ABBRID0EU2AG" xlink:type="simple">PDA</abbrev>. <bold><italic>Vegetative hyphae</italic></bold> subhyaline, pale brown to brown, sometimes aggregating into microsclerotium-like structures, moniliform hyphae are present. <bold><italic>Conidiophores</italic></bold> 178–375 × 2.5–4 µm (x– = 255 × 3 μm, n = 15), arising from vegetative hyphae, mostly straight or slightly flexuous or bent, slightly tapering toward the upper part, unbranched or branched, thick-walled, septate, smooth-walled, sometimes slightly asperulate, brown to pale brown, subhyaline or hyaline at upper part, bearing phialides. <bold><italic>Conidiogenous cells</italic></bold> 21–35(–43) × 2–4 µm (x– = 29 × 2 μm, n = 20), phialidic, in whorls of 1–6 phialides, smooth-walled, sometimes slightly asperulate, subhyaline to hyaline, cylindrical, wider at the base and tapering towards the tips. <bold><italic>Conidia</italic></bold> 3−6(−7.5) × 2−4 µm (x– = 4.8 × 2.8 μm, n = 40), forming in slimy heads, hyaline, obovoid or ellipsoidal to cylindrical, thick-walled, guttulate, smooth-walled.</p><fig id="F7" position="float" orientation="portrait"><object-id xmlns:xlink="http://www.w3.org/1999/xlink" content-type="doi" xlink:type="simple">10.3897/mycokeys.118.147229.figure7</object-id><object-id xmlns:xlink="http://www.w3.org/1999/xlink" content-type="arpha" xlink:type="simple">CF52B7C7-618D-5E94-9B32-9DEFE8A36849</object-id><label>Figure 7.</label><caption><p><italic><tp:taxon-name><tp:taxon-name-part taxon-name-part-type="genus" reg="Musicillium">Musicillium</tp:taxon-name-part><tp:taxon-name-part taxon-name-part-type="species" reg="theobromae">theobromae</tp:taxon-name-part></tp:taxon-name></italic> (<named-content xmlns:xlink="http://www.w3.org/1999/xlink" content-type="dwc:institutional_code" xlink:title="Mae Fah Luang University Herbarium" xlink:href="http://grbio.org/institution/mae-fah-laung-university-herbarium" xlink:type="simple">MFLU</named-content> 24-0454, a new host record) <bold>a</bold> appearance of colony on the host <bold>b, c</bold> a close appearance of colony on the host <bold>d, e</bold> conidiophores <bold>f</bold> conidiogenous cells and developing conidia <bold>g</bold> close up of the phialide with an inconspicuous collarette <bold>h, i</bold> conidia <bold>j</bold> germinated conidium <bold>k</bold> colony on <abbrev xmlns:xlink="http://www.w3.org/1999/xlink" xlink:title="potato dextrose agar" id="ABBRID0EL4AG" xlink:type="simple">PDA</abbrev> after two months. Scale bars: 100 µm (<bold>b,e</bold>); 200 µm (<bold>c</bold>); 50 µm (<bold>d</bold>); 20 µm (<bold>f</bold>); 5 µm (<bold>g–i</bold>); 10 µm (<bold>j</bold>).</p></caption><graphic xmlns:xlink="http://www.w3.org/1999/xlink" xlink:href="mycokeys-118-179-g007.jpg" position="float" orientation="portrait" xlink:type="simple" id="oo_1344840.jpg"><uri content-type="original_file" xlink:type="simple">https://binary.pensoft.net/fig/1344840</uri></graphic></fig><fig id="F8" position="float" orientation="portrait"><object-id xmlns:xlink="http://www.w3.org/1999/xlink" content-type="doi" xlink:type="simple">10.3897/mycokeys.118.147229.figure8</object-id><object-id xmlns:xlink="http://www.w3.org/1999/xlink" content-type="arpha" xlink:type="simple">16EB4BB9-CD02-5A36-85C4-46D0F061BB76</object-id><label>Figure 8.</label><caption><p><italic><tp:taxon-name><tp:taxon-name-part taxon-name-part-type="genus" reg="Musicillium">Musicillium</tp:taxon-name-part><tp:taxon-name-part taxon-name-part-type="species" reg="theobromae">theobromae</tp:taxon-name-part></tp:taxon-name></italic> (<named-content xmlns:xlink="http://www.w3.org/1999/xlink" content-type="dwc:institutional_code" xlink:title="Mae Fah Luang University Culture Collection" xlink:href="http://grbio.org/institution/mae-fah-luang-university-culture-collection" xlink:type="simple">MFLUCC</named-content> 24-0563, a new host record) <bold>a</bold> colony on <abbrev xmlns:xlink="http://www.w3.org/1999/xlink" xlink:title="potato dextrose agar" id="ABBRID0EZ5AG" xlink:type="simple">PDA</abbrev> after two weeks (above) <bold>b</bold> colony on <abbrev xmlns:xlink="http://www.w3.org/1999/xlink" xlink:title="potato dextrose agar" id="ABBRID0E65AG" xlink:type="simple">PDA</abbrev> after two weeks (below) <bold>c, d</bold> appearance of conidiophores and conidia on the culture <bold>e</bold> conidiophore and conidia <bold>f</bold> conidiogenous cells bearing conidia <bold>g</bold> conidia <bold>h</bold> moniliform hyphae. Scale bars: 200 µm (<bold>c</bold>); 100 µm (<bold>d, e</bold>); 50 µm (<bold>f,h</bold>); 10 µm (<bold>g</bold>).</p></caption><graphic xmlns:xlink="http://www.w3.org/1999/xlink" xlink:href="mycokeys-118-179-g008.jpg" position="float" orientation="portrait" xlink:type="simple" id="oo_1344841.jpg"><uri content-type="original_file" xlink:type="simple">https://binary.pensoft.net/fig/1344841</uri></graphic></fig></tp:treatment-sec><tp:treatment-sec sec-type="description" id="SECID0E16AG"><title>Culture characteristics.</title><p>Conidia germinating on <abbrev xmlns:xlink="http://www.w3.org/1999/xlink" xlink:title="potato dextrose agar" id="ABBRID0EAABG" xlink:type="simple">PDA</abbrev> within 12 h. Colonies on <abbrev xmlns:xlink="http://www.w3.org/1999/xlink" xlink:title="potato dextrose agar" id="ABBRID0EEABG" xlink:type="simple">PDA</abbrev> reaching 2 cm diam. after two weeks and 4 cm diam. after two months at 25 ± 2 °C, finely floccose, round, entire margin to finely rhizoid, white and gray brown at the center, becoming raised and brown with age. Reverse white with gray brown at the center, becoming darker with age.</p></tp:treatment-sec><tp:treatment-sec sec-type="material" id="SECID0EIABG"><title>Material examined.</title><p>Thailand, Prachuap Khiri Khan Province, Pranburi, on decaying <italic><tp:taxon-name><tp:taxon-name-part taxon-name-part-type="genus" reg="Areca">Areca</tp:taxon-name-part></tp:taxon-name></italic> wood submerged in seawater and trapped between rocks, 25 October 2022, K.D. Hyde, R6a (<named-content xmlns:xlink="http://www.w3.org/1999/xlink" content-type="dwc:institutional_code" xlink:title="Mae Fah Luang University Herbarium" xlink:href="http://grbio.org/institution/mae-fah-laung-university-herbarium" xlink:type="simple">MFLU</named-content> 24-0454), living culture (<named-content xmlns:xlink="http://www.w3.org/1999/xlink" content-type="dwc:institutional_code" xlink:title="Mae Fah Luang University Culture Collection" xlink:href="http://grbio.org/institution/mae-fah-luang-university-culture-collection" xlink:type="simple">MFLUCC</named-content> 24-0563).</p></tp:treatment-sec><tp:treatment-sec sec-type="GenBank numbers" id="SECID0E4ABG"><title>GenBank numbers.</title><p><italic><tp:taxon-name><tp:taxon-name-part taxon-name-part-type="genus" reg="Musicillium">Musicillium</tp:taxon-name-part><tp:taxon-name-part taxon-name-part-type="species" reg="theobromae">theobromae</tp:taxon-name-part></tp:taxon-name></italic><named-content xmlns:xlink="http://www.w3.org/1999/xlink" content-type="dwc:institutional_code" xlink:title="Mae Fah Luang University Culture Collection" xlink:href="http://grbio.org/institution/mae-fah-luang-university-culture-collection" xlink:type="simple">MFLUCC</named-content> 24-0563: <abbrev xmlns:xlink="http://www.w3.org/1999/xlink" xlink:title="internal transcribed spacer region rDNA" id="ABBRID0ESBBG" xlink:type="simple">ITS</abbrev> = <ext-link xmlns:xlink="http://www.w3.org/1999/xlink" xlink:href="PQ778936" ext-link-type="gen" xlink:type="simple">PQ778936</ext-link>, <abbrev xmlns:xlink="http://www.w3.org/1999/xlink" xlink:title="28S large subunit rDNA" id="ABBRID0E2BBG" xlink:type="simple">LSU</abbrev> = <ext-link xmlns:xlink="http://www.w3.org/1999/xlink" xlink:href="PQ778931" ext-link-type="gen" xlink:type="simple">PQ778931</ext-link>, <italic>rpb</italic>2 = <ext-link xmlns:xlink="http://www.w3.org/1999/xlink" xlink:href="PQ885480" ext-link-type="gen" xlink:type="simple">PQ885480</ext-link>, <italic>tef</italic>1-α = <ext-link xmlns:xlink="http://www.w3.org/1999/xlink" xlink:href="PQ885481" ext-link-type="gen" xlink:type="simple">PQ885481</ext-link>.</p></tp:treatment-sec><tp:treatment-sec sec-type="notes" id="SECID0ESCBG"><title>Notes.</title><p>The reconstruction of phylogenies from <abbrev xmlns:xlink="http://www.w3.org/1999/xlink" xlink:title="28S large subunit rDNA" id="ABBRID0EYCBG" xlink:type="simple">LSU</abbrev>-<abbrev xmlns:xlink="http://www.w3.org/1999/xlink" xlink:title="internal transcribed spacer region rDNA" id="ABBRID0E3CBG" xlink:type="simple">ITS</abbrev>-<italic>tef</italic>1-α-<italic>rpb</italic>2 sequences showed that <italic><tp:taxon-name><tp:taxon-name-part taxon-name-part-type="genus" reg="Musicillium">Musicillium</tp:taxon-name-part><tp:taxon-name-part taxon-name-part-type="species" reg="theobromae">theobromae</tp:taxon-name-part></tp:taxon-name></italic> (<named-content xmlns:xlink="http://www.w3.org/1999/xlink" content-type="dwc:institutional_code" xlink:title="Mae Fah Luang University Culture Collection" xlink:href="http://grbio.org/institution/mae-fah-luang-university-culture-collection" xlink:type="simple">MFLUCC</named-content> 24-0563) formed a sister clade with <italic><tp:taxon-name><tp:taxon-name-part taxon-name-part-type="genus" reg="Musicillium">M.</tp:taxon-name-part><tp:taxon-name-part taxon-name-part-type="species" reg="theobromae">theobromae</tp:taxon-name-part></tp:taxon-name></italic> (CBS 968.72) in both maximum likelihood and Bayesian analyses with 100% <abbrev xmlns:xlink="http://www.w3.org/1999/xlink" xlink:title="Maximum likelihood" id="ABBRID0E5DBG" xlink:type="simple">ML</abbrev>/1.00 <abbrev xmlns:xlink="http://www.w3.org/1999/xlink" xlink:title="posterior probabilities" id="ABBRID0ECEBG" xlink:type="simple">BPP</abbrev> statistical support (Fig. <xref ref-type="fig" rid="F3">3</xref>). In a BLAST search in GenBank, the closest match of the <abbrev xmlns:xlink="http://www.w3.org/1999/xlink" xlink:title="internal transcribed spacer region rDNA" id="ABBRID0EKEBG" xlink:type="simple">ITS</abbrev> sequence of <italic><tp:taxon-name><tp:taxon-name-part taxon-name-part-type="genus" reg="Musicillium">M.</tp:taxon-name-part><tp:taxon-name-part taxon-name-part-type="species" reg="theobromae">theobromae</tp:taxon-name-part></tp:taxon-name></italic> (<named-content xmlns:xlink="http://www.w3.org/1999/xlink" content-type="dwc:institutional_code" xlink:title="Mae Fah Luang University Culture Collection" xlink:href="http://grbio.org/institution/mae-fah-luang-university-culture-collection" xlink:type="simple">MFLUCC</named-content> 24-0563) was 99.33% similar across 99% of the query sequence to <italic><tp:taxon-name><tp:taxon-name-part taxon-name-part-type="genus" reg="Musicillium">M.</tp:taxon-name-part><tp:taxon-name-part taxon-name-part-type="species" reg="theobromae">theobromae</tp:taxon-name-part></tp:taxon-name></italic> (NZ62). In a BLAST search in GenBank, the closest match of the <abbrev xmlns:xlink="http://www.w3.org/1999/xlink" xlink:title="28S large subunit rDNA" id="ABBRID0EIFBG" xlink:type="simple">LSU</abbrev> sequence of <italic><tp:taxon-name><tp:taxon-name-part taxon-name-part-type="genus" reg="Musicillium">M.</tp:taxon-name-part><tp:taxon-name-part taxon-name-part-type="species" reg="theobromae">theobromae</tp:taxon-name-part></tp:taxon-name></italic> (<named-content xmlns:xlink="http://www.w3.org/1999/xlink" content-type="dwc:institutional_code" xlink:title="Mae Fah Luang University Culture Collection" xlink:href="http://grbio.org/institution/mae-fah-luang-university-culture-collection" xlink:type="simple">MFLUCC</named-content> 24-0563) was 99.89% similar across 98% of the query sequence to <italic><tp:taxon-name><tp:taxon-name-part taxon-name-part-type="genus" reg="Musicillium">M.</tp:taxon-name-part><tp:taxon-name-part taxon-name-part-type="species" reg="theobromae">theobromae</tp:taxon-name-part></tp:taxon-name></italic> (CBS 243.74). <italic><tp:taxon-name><tp:taxon-name-part taxon-name-part-type="genus" reg="Musicillium">Musicillium</tp:taxon-name-part><tp:taxon-name-part taxon-name-part-type="species" reg="theobromae">theobromae</tp:taxon-name-part></tp:taxon-name></italic> (<named-content xmlns:xlink="http://www.w3.org/1999/xlink" content-type="dwc:institutional_code" xlink:title="Mae Fah Luang University Culture Collection" xlink:href="http://grbio.org/institution/mae-fah-luang-university-culture-collection" xlink:type="simple">MFLUCC</named-content> 24-0563) has similar morphology to the neotype species of <italic><tp:taxon-name><tp:taxon-name-part taxon-name-part-type="genus" reg="Musicillium">M.</tp:taxon-name-part><tp:taxon-name-part taxon-name-part-type="species" reg="theobromae">theobromae</tp:taxon-name-part></tp:taxon-name></italic> (CBS 968.72), in having slightly asperulate brown septate conidiophores bearing whorls of up to six phialides, almost the same length (21–35(–43) µm vs. 17−35 µm) of phialide, which are tapering towards the tips, hyaline smooth-walled conidia forming in a slimy head (<xref ref-type="bibr" rid="B81">Zare et al. 2007</xref>). Therefore, <italic><tp:taxon-name><tp:taxon-name-part taxon-name-part-type="genus" reg="Musicillium">M.</tp:taxon-name-part><tp:taxon-name-part taxon-name-part-type="species" reg="theobromae">theobromae</tp:taxon-name-part></tp:taxon-name></italic> (<named-content xmlns:xlink="http://www.w3.org/1999/xlink" content-type="dwc:institutional_code" xlink:title="Mae Fah Luang University Culture Collection" xlink:href="http://grbio.org/institution/mae-fah-luang-university-culture-collection" xlink:type="simple">MFLUCC</named-content> 24-0563) is introduced as a new host record on <italic><tp:taxon-name><tp:taxon-name-part taxon-name-part-type="genus" reg="Areca">Areca</tp:taxon-name-part></tp:taxon-name></italic> based on morphology and phylogenetic evidence.</p></tp:treatment-sec><tp:treatment-sec><!--Section generated to contain objects referenced in tp:taxon-treatment.--><fig id="F3" position="float" orientation="portrait"><object-id xmlns:xlink="http://www.w3.org/1999/xlink" content-type="doi" xlink:type="simple">10.3897/mycokeys.118.147229.figure3</object-id><object-id xmlns:xlink="http://www.w3.org/1999/xlink" content-type="arpha" xlink:type="simple">B833826F-478D-5367-BEA2-E731E2806621</object-id><label>Figure 3.</label><caption><p>Phylogram generated from maximum likelihood analysis based on combined <abbrev xmlns:xlink="http://www.w3.org/1999/xlink" xlink:title="28S large subunit rDNA" id="ABBRID0EUQAE" xlink:type="simple">LSU</abbrev>, <abbrev xmlns:xlink="http://www.w3.org/1999/xlink" xlink:title="internal transcribed spacer region rDNA" id="ABBRID0EYQAE" xlink:type="simple">ITS</abbrev>, <italic>tef</italic>1-α and <italic>rpb</italic>2 sequence data of <tp:taxon-name><tp:taxon-name-part taxon-name-part-type="family">Plectosphaerellaceae</tp:taxon-name-part></tp:taxon-name>. Maximum likelihood bootstrap support ≥ 65% and Bayesian posterior probabilities (<abbrev xmlns:xlink="http://www.w3.org/1999/xlink" xlink:title="posterior probabilities" id="ABBRID0EFRAE" xlink:type="simple">BPP</abbrev>) ≥ 0.90 are given near the nodes, respectively. The tree is rooted to <italic><tp:taxon-name><tp:taxon-name-part taxon-name-part-type="genus" reg="Cylindrotrichum">Cylindrotrichum</tp:taxon-name-part><tp:taxon-name-part taxon-name-part-type="species" reg="clavatum">clavatum</tp:taxon-name-part></tp:taxon-name></italic> (CBS 125296, CBS 125297). The newly generated sequence is highlighted in yellow and the type strains are indicated in bold.</p></caption><graphic xmlns:xlink="http://www.w3.org/1999/xlink" xlink:href="mycokeys-118-179-g003.jpg" position="float" orientation="portrait" xlink:type="simple" id="oo_1344836.jpg"><uri content-type="original_file" xlink:type="simple">https://binary.pensoft.net/fig/1344836</uri></graphic></fig></tp:treatment-sec><ref-list><ref id="B81"><mixed-citation xmlns:xlink="http://www.w3.org/1999/xlink" xlink:type="simple"><person-group><name name-style="western"><surname>Zare</surname><given-names>R</given-names></name><name name-style="western"><surname>Gams</surname><given-names>W</given-names></name><name name-style="western"><surname>Starink-Willemse</surname><given-names>M</given-names></name><name name-style="western"><surname>Summerbell</surname><given-names>RC</given-names></name></person-group> (<year>2007</year>) <article-title><italic><tp:taxon-name><tp:taxon-name-part taxon-name-part-type="genus">Gibellulopsis</tp:taxon-name-part></tp:taxon-name></italic>, a suitable genus for <italic><tp:taxon-name><tp:taxon-name-part taxon-name-part-type="genus">Verticillium</tp:taxon-name-part><tp:taxon-name-part taxon-name-part-type="species">nigrescens</tp:taxon-name-part></tp:taxon-name></italic>, and <italic><tp:taxon-name><tp:taxon-name-part taxon-name-part-type="genus">Musicillium</tp:taxon-name-part></tp:taxon-name></italic>, a new genus for <italic><tp:taxon-name><tp:taxon-name-part taxon-name-part-type="genus">V.</tp:taxon-name-part><tp:taxon-name-part taxon-name-part-type="species">theobromae</tp:taxon-name-part></tp:taxon-name></italic>.</article-title><source>Nova Hedwigia</source><volume>85</volume>(<issue>3–4</issue>): <fpage>463</fpage>–<lpage>489</lpage>. <ext-link xlink:href="10.1127/0029-5035/2007/0085-0463" ext-link-type="doi" xlink:type="simple">https://doi.org/10.1127/0029-5035/2007/0085-0463</ext-link></mixed-citation></ref></ref-list></tp:taxon-treatment>
