# Supplementary material for: ﻿Morphology and phylogeny reveal two new species and host records of hyphomycetous fungi on Areca species from marine habitats in Thailand
Source: MycoKeys. 2025 Jun 4;118:179–206. doi: 10.3897/mycokeys.118.147229 (PMC12159667; doi:10.3897/mycokeys.118.147229)
Supplement: XML Treatment for Sarocladium gamsii [file mycokeys.118.147229-treatment4.xml]

<!DOCTYPE tp:taxon-treatment
  PUBLIC "-//TaxonX//DTD Taxonomic Treatment Publishing DTD v0 20100105//EN" "tax-treatment-NSO.dtd">
<tp:taxon-treatment xmlns:tp="http://www.plazi.org/taxpub"><tp:treatment-meta><kwd-group><label>Taxon classification</label><kwd>
                <named-content content-type="kingdom">Fungi</named-content>
              </kwd><kwd>
                <named-content content-type="order">Ascomycota</named-content>
              </kwd><kwd>
                <named-content content-type="family">Sordariomycetes</named-content>
              </kwd></kwd-group><mixed-citation publication-type="journal"><person-group><name><surname>Asghari</surname><given-names>Raheleh</given-names></name><name><surname>Phukhamsakda</surname><given-names>Chayanard</given-names></name><name><surname>Jones</surname><given-names>E. B. Gareth</given-names></name><name><surname>Bahkali</surname><given-names>Ali</given-names></name><name><surname>Apurillo</surname><given-names>Carlo Chris S.</given-names></name><name><surname>Karimi</surname><given-names>Omid</given-names></name><name><surname>Kakumyan</surname><given-names>Pattana</given-names></name><name><surname>Hyde</surname><given-names>Kevin D.</given-names></name></person-group><article-title>﻿Morphology and phylogeny reveal two new species and host records of hyphomycetous fungi on <italic><tp:taxon-name><tp:taxon-name-part taxon-name-part-type="genus" reg="Areca">Areca</tp:taxon-name-part></tp:taxon-name></italic> species from marine habitats in Thailand</article-title><source>MycoKeys</source><day>04</day><month>06</month><year>2025</year><volume>118</volume><fpage>179</fpage><lpage>206</lpage><pub-id pub-id-type="doi">10.3897/mycokeys.118.147229</pub-id></mixed-citation></tp:treatment-meta><tp:nomenclature><label>﻿</label><tp:taxon-name>
              <object-id xmlns:xlink="http://www.w3.org/1999/xlink" content-type="arpha" xlink:type="simple">E1050809-0D5B-5A61-A638-83720D8A7370</object-id>
              <tp:taxon-name-part taxon-name-part-type="genus" reg="Sarocladium">Sarocladium</tp:taxon-name-part>
              <tp:taxon-name-part taxon-name-part-type="species" reg="gamsii">gamsii</tp:taxon-name-part>
              <object-id xmlns:xlink="http://www.w3.org/1999/xlink" xlink:type="simple">Index Fungorum: IF807944</object-id>
            </tp:taxon-name><tp:taxon-authority>A. Giraldo, Gené &amp; Guarro</tp:taxon-authority></tp:nomenclature><tp:treatment-sec sec-type="description" id="SECID0EBJBG"><title>Description.</title><p><bold><italic>Saprobic</italic></bold> on decaying branches of <italic><tp:taxon-name><tp:taxon-name-part taxon-name-part-type="genus" reg="Areca">Areca</tp:taxon-name-part></tp:taxon-name></italic> sp. <bold>Sexual morph</bold>: Undetermined. <bold>Asexual morph</bold>: <bold><italic>Hyphomycetous</italic></bold> (<italic>in vivo</italic>, Fig. <xref ref-type="fig" rid="F9">9</xref>). <bold><italic>Colonies</italic></bold> on natural substrates hairy, effuse, scattered, grayish, shiny, with black conidiophores. <bold><italic>Synemata</italic></bold>, tree-like, 240–280 µm height (x– = 328 μm, n = 10), wider at the base 25–62 µm wide (x– = 44 μm, n = 10), narrower in the middle 17–30 µm wide (x– = 24 μm, n = 10), divergent in the upper part, composed of 8–20 conidiophores at the base of each stipe. <bold><italic>Conidiophores</italic></bold> 193–298 × 1.5–3 µm (x– = 259 × 2.5 μm, n = 15), solitary or in groups, macronematous, synnematous, twisted in the stipe, parallel in the upper part, irregularly branched, straight or slightly flexuous, septate, smooth, brown, subhyaline to hyaline at the upper part. <bold><italic>Conidiogenous cells</italic></bold> 10–39 × 1.5–2.5 µm (x– = 21 × 2 μm, n = 15), polyphialidic, integrated or terminal, cylindrical, straight to slightly curved or sympodial at the upper part, acropetally proliferating, subhyaline to hyaline, finely aculeate, denticle at the attachment site of conidia, without collarette. <bold><italic>Conidia</italic></bold> 2−6.5 × 1.5−2.5 µm (x– = 4 × 2 μm, n = 30), unicellular, fusiform, truncate at base, rounded apex, hyaline, thick-walled, smooth-walled, guttulate, bud scars or disjunctors present at the site of attachment. <bold><italic>Hyphomycetous</italic></bold> (<italic>in vitro</italic>, Fig. <xref ref-type="fig" rid="F10">10</xref>). <bold><italic>Colonies</italic></bold> on <abbrev xmlns:xlink="http://www.w3.org/1999/xlink" xlink:title="potato dextrose agar" id="ABBRID0EKLBG" xlink:type="simple">PDA</abbrev>. <bold><italic>Vegetative hyphae</italic></bold> hyaline, smooth-walled, thin-walled, septate. <bold><italic>Conidiophores</italic></bold> 8.5–47(–76) µm (x– = 29 μm, n = 15) height, arising from vegetative hyphae or ropes of hyphae, straight, flexuous or slightly bent, slightly tapering toward the apex, unbranched to rarely branched, smooth-walled to asperulate, hyaline, aseptate or uniseptate at the base. <bold><italic>Conidiogenous cells</italic></bold> 5.5–45 × 1–1.75 µm (x– = 27 × 1.3 μm, n = 15), monophialidic, acicular, with apical periclinal thickening, finely asperulate, hyaline. <bold><italic>Conidia</italic></bold> 3−5 × 1−2 µm (x– = 4.5 × 1.5 μm, n = 30), solitary or forming in slimy heads or chains, hyaline, unicellular, fusiform, thick-walled, guttulate, finely asperulate. <bold><italic>Chlamydospores</italic></bold> not observed.</p><fig id="F9" position="float" orientation="portrait"><object-id xmlns:xlink="http://www.w3.org/1999/xlink" content-type="doi" xlink:type="simple">10.3897/mycokeys.118.147229.figure9</object-id><object-id xmlns:xlink="http://www.w3.org/1999/xlink" content-type="arpha" xlink:type="simple">17CCACA2-09C3-5770-AADE-A129558739B0</object-id><label>Figure 9.</label><caption><p><italic><tp:taxon-name><tp:taxon-name-part taxon-name-part-type="genus" reg="Sarocladium">Sarocladium</tp:taxon-name-part><tp:taxon-name-part taxon-name-part-type="species" reg="gamsii">gamsii</tp:taxon-name-part></tp:taxon-name></italic> (<named-content xmlns:xlink="http://www.w3.org/1999/xlink" content-type="dwc:institutional_code" xlink:title="Mae Fah Luang University Herbarium" xlink:href="http://grbio.org/institution/mae-fah-laung-university-herbarium" xlink:type="simple">MFLU</named-content> 24-0451, a new host record) <bold>a</bold> colonies on substrate <bold>b</bold> close-up of colonies on substrate <bold>c</bold> synnemata <bold>d</bold> base of synnemata <bold>e</bold> apex of synemata <bold>f</bold>, <bold>g</bold> conidiogenous cells and conidia <bold>h</bold> conidiogenous cell and conidia, indicating denticles at the attachment site of conidia <bold>i</bold> conidia <bold>j</bold> colony on <abbrev xmlns:xlink="http://www.w3.org/1999/xlink" xlink:title="potato dextrose agar" id="ABBRID0EINBG" xlink:type="simple">PDA</abbrev> after one month (above and below). Scale bars: 100 µm (<bold>b, c</bold>); 20 µm (<bold>d, e</bold>); 10 µm (<bold>f, g</bold>); 5 µm (<bold>h, i</bold>).</p></caption><graphic xmlns:xlink="http://www.w3.org/1999/xlink" xlink:href="mycokeys-118-179-g009.jpg" position="float" orientation="portrait" xlink:type="simple" id="oo_1344842.jpg"><uri content-type="original_file" xlink:type="simple">https://binary.pensoft.net/fig/1344842</uri></graphic></fig><fig id="F10" position="float" orientation="portrait"><object-id xmlns:xlink="http://www.w3.org/1999/xlink" content-type="doi" xlink:type="simple">10.3897/mycokeys.118.147229.figure10</object-id><object-id xmlns:xlink="http://www.w3.org/1999/xlink" content-type="arpha" xlink:type="simple">828C8297-4F6F-56F5-A0F6-B7C3CEBC9192</object-id><label>Figure 10.</label><caption><p><italic><tp:taxon-name><tp:taxon-name-part taxon-name-part-type="genus" reg="Sarocladium">Sarocladium</tp:taxon-name-part><tp:taxon-name-part taxon-name-part-type="species" reg="gamsii">gamsii</tp:taxon-name-part></tp:taxon-name></italic> (<named-content xmlns:xlink="http://www.w3.org/1999/xlink" content-type="dwc:institutional_code" xlink:title="Mae Fah Luang University Culture Collection" xlink:href="http://grbio.org/institution/mae-fah-luang-university-culture-collection" xlink:type="simple">MFLUCC</named-content> 24-0561, a new host record) <bold>a, b</bold> colonies on <abbrev xmlns:xlink="http://www.w3.org/1999/xlink" xlink:title="potato dextrose agar" id="ABBRID0ESOBG" xlink:type="simple">PDA</abbrev> after two months <bold>c–e</bold> conidiophores and conidia <bold>f</bold> conidia arranged in chains <bold>g</bold> conidia arranged in slimy heads <bold>h, i</bold> conidia. Scale bars: 20 µm (<bold>c–e</bold>); 5 µm (<bold>h, i</bold>).</p></caption><graphic xmlns:xlink="http://www.w3.org/1999/xlink" xlink:href="mycokeys-118-179-g010.jpg" position="float" orientation="portrait" xlink:type="simple" id="oo_1344843.jpg"><uri content-type="original_file" xlink:type="simple">https://binary.pensoft.net/fig/1344843</uri></graphic></fig></tp:treatment-sec><tp:treatment-sec sec-type="description" id="SECID0EHPBG"><title>Culture characteristics.</title><p>Conidia germinating on <abbrev xmlns:xlink="http://www.w3.org/1999/xlink" xlink:title="potato dextrose agar" id="ABBRID0ENPBG" xlink:type="simple">PDA</abbrev> within 12 h. Colonies on <abbrev xmlns:xlink="http://www.w3.org/1999/xlink" xlink:title="potato dextrose agar" id="ABBRID0ERPBG" xlink:type="simple">PDA</abbrev> reaching 2.5 cm diam. after one month and 3 cm diam. after two months at 25 ± 2 °C, umbonate, radially folded, lobate to irregular, yellowish white. Reverse buff.</p></tp:treatment-sec><tp:treatment-sec sec-type="material" id="SECID0EVPBG"><title>Material examined.</title><p>Thailand, Prachuap Khiri Khan Province, Pranburi, on decaying <italic><tp:taxon-name><tp:taxon-name-part taxon-name-part-type="genus" reg="Areca">Areca</tp:taxon-name-part></tp:taxon-name></italic> wood submerged in seawater and trapped between rocks, 25 October 2022, K.D. Hyde, R6d (<named-content xmlns:xlink="http://www.w3.org/1999/xlink" content-type="dwc:institutional_code" xlink:title="Mae Fah Luang University Herbarium" xlink:href="http://grbio.org/institution/mae-fah-laung-university-herbarium" xlink:type="simple">MFLU</named-content> 24-0451), living culture (<named-content xmlns:xlink="http://www.w3.org/1999/xlink" content-type="dwc:institutional_code" xlink:title="Mae Fah Luang University Culture Collection" xlink:href="http://grbio.org/institution/mae-fah-luang-university-culture-collection" xlink:type="simple">MFLUCC</named-content> 24-0561).</p></tp:treatment-sec><tp:treatment-sec sec-type="GenBank numbers" id="SECID0EKQBG"><title>GenBank numbers.</title><p><italic><tp:taxon-name><tp:taxon-name-part taxon-name-part-type="genus" reg="Sarocladium">Sarocladium</tp:taxon-name-part><tp:taxon-name-part taxon-name-part-type="species" reg="gamsii">gamsii</tp:taxon-name-part></tp:taxon-name></italic><named-content xmlns:xlink="http://www.w3.org/1999/xlink" content-type="dwc:institutional_code" xlink:title="Mae Fah Luang University Culture Collection" xlink:href="http://grbio.org/institution/mae-fah-luang-university-culture-collection" xlink:type="simple">MFLUCC</named-content> 24-0561: <abbrev xmlns:xlink="http://www.w3.org/1999/xlink" xlink:title="internal transcribed spacer region rDNA" id="ABBRID0E6QBG" xlink:type="simple">ITS</abbrev> = <ext-link xmlns:xlink="http://www.w3.org/1999/xlink" xlink:href="PQ778937" ext-link-type="gen" xlink:type="simple">PQ778937</ext-link>, <abbrev xmlns:xlink="http://www.w3.org/1999/xlink" xlink:title="28S large subunit rDNA" id="ABBRID0EIRBG" xlink:type="simple">LSU</abbrev> = <ext-link xmlns:xlink="http://www.w3.org/1999/xlink" xlink:href="PQ778932" ext-link-type="gen" xlink:type="simple">PQ778932</ext-link>.</p></tp:treatment-sec><tp:treatment-sec sec-type="notes" id="SECID0ERRBG"><title>Notes.</title><p>The reconstruction of phylogenies from combined <abbrev xmlns:xlink="http://www.w3.org/1999/xlink" xlink:title="28S large subunit rDNA" id="ABBRID0EXRBG" xlink:type="simple">LSU</abbrev>, <abbrev xmlns:xlink="http://www.w3.org/1999/xlink" xlink:title="internal transcribed spacer region rDNA" id="ABBRID0E2RBG" xlink:type="simple">ITS</abbrev> and <italic>act</italic> sequences showed that <italic><tp:taxon-name><tp:taxon-name-part taxon-name-part-type="genus" reg="Sarocladium">Sarocladium</tp:taxon-name-part><tp:taxon-name-part taxon-name-part-type="species" reg="gamsii">gamsii</tp:taxon-name-part></tp:taxon-name></italic> (<named-content xmlns:xlink="http://www.w3.org/1999/xlink" content-type="dwc:institutional_code" xlink:title="Mae Fah Luang University Culture Collection" xlink:href="http://grbio.org/institution/mae-fah-luang-university-culture-collection" xlink:type="simple">MFLUCC</named-content> 24-0561) formed a sister clade with <italic><tp:taxon-name><tp:taxon-name-part taxon-name-part-type="genus" reg="Sarocladium">S.</tp:taxon-name-part><tp:taxon-name-part taxon-name-part-type="species" reg="gamsii">gamsii</tp:taxon-name-part></tp:taxon-name></italic> (CBS 707.73 in both maximum likelihood and Bayesian analyses with 100% <abbrev xmlns:xlink="http://www.w3.org/1999/xlink" xlink:title="Maximum likelihood" id="ABBRID0E2SBG" xlink:type="simple">ML</abbrev>/1 <abbrev xmlns:xlink="http://www.w3.org/1999/xlink" xlink:title="posterior probabilities" id="ABBRID0E6SBG" xlink:type="simple">BPP</abbrev> statistical support (Fig. <xref ref-type="fig" rid="F4">4</xref>). In a BLAST search in GenBank, the closest match of the <abbrev xmlns:xlink="http://www.w3.org/1999/xlink" xlink:title="internal transcribed spacer region rDNA" id="ABBRID0EHTBG" xlink:type="simple">ITS</abbrev> sequence of <italic><tp:taxon-name><tp:taxon-name-part taxon-name-part-type="genus" reg="Sarocladium">S.</tp:taxon-name-part><tp:taxon-name-part taxon-name-part-type="species" reg="gamsii">gamsii</tp:taxon-name-part></tp:taxon-name></italic> (<named-content xmlns:xlink="http://www.w3.org/1999/xlink" content-type="dwc:institutional_code" xlink:title="Mae Fah Luang University Culture Collection" xlink:href="http://grbio.org/institution/mae-fah-luang-university-culture-collection" xlink:type="simple">MFLUCC</named-content> 24-0561) was 99% similar across 95% of the query sequence to <italic><tp:taxon-name><tp:taxon-name-part taxon-name-part-type="genus" reg="Sarocladium">S.</tp:taxon-name-part><tp:taxon-name-part taxon-name-part-type="species" reg="gamsii">gamsii</tp:taxon-name-part></tp:taxon-name></italic> (PUPYF263_ANAMORPH). In a BLAST search in GenBank, the closest match of the <abbrev xmlns:xlink="http://www.w3.org/1999/xlink" xlink:title="28S large subunit rDNA" id="ABBRID0EFUBG" xlink:type="simple">LSU</abbrev> sequence of <italic><tp:taxon-name><tp:taxon-name-part taxon-name-part-type="genus" reg="Sarocladium">Sarocladium</tp:taxon-name-part><tp:taxon-name-part taxon-name-part-type="species" reg="gamsii">gamsii</tp:taxon-name-part></tp:taxon-name></italic> (<named-content xmlns:xlink="http://www.w3.org/1999/xlink" content-type="dwc:institutional_code" xlink:title="Mae Fah Luang University Culture Collection" xlink:href="http://grbio.org/institution/mae-fah-luang-university-culture-collection" xlink:type="simple">MFLUCC</named-content> 24-0561) was 99% similar across 100% of the query sequence to <italic><tp:taxon-name><tp:taxon-name-part taxon-name-part-type="genus" reg="Monocillium">Monocillium</tp:taxon-name-part></tp:taxon-name></italic> sp. (CBS 187.80). <italic><tp:taxon-name><tp:taxon-name-part taxon-name-part-type="genus" reg="Sarocladium">Sarocladium</tp:taxon-name-part><tp:taxon-name-part taxon-name-part-type="species" reg="gamsii">gamsii</tp:taxon-name-part></tp:taxon-name></italic> (<named-content xmlns:xlink="http://www.w3.org/1999/xlink" content-type="dwc:institutional_code" xlink:title="Mae Fah Luang University Culture Collection" xlink:href="http://grbio.org/institution/mae-fah-luang-university-culture-collection" xlink:type="simple">MFLUCC</named-content> 24-0561) has similar morphology to <italic><tp:taxon-name><tp:taxon-name-part taxon-name-part-type="genus" reg="Sarocladium">S.</tp:taxon-name-part><tp:taxon-name-part taxon-name-part-type="species" reg="gamsii">gamsii</tp:taxon-name-part></tp:taxon-name></italic> (CBS 707.73) in having straight or slightly bent, unbranched or rarely branched conidiophores arising from vegetative hyphae or ropes of hyphae, monophialidic conidiogenous cells with apical periclinal thickening, fusiform, hyaline, aseptate conidia forming in chains or slimy heads, but it differs in having finely asperulate conidiogenous cells and conidia (<xref ref-type="bibr" rid="B22">Giraldo et al. 2015</xref>). <italic><tp:taxon-name><tp:taxon-name-part taxon-name-part-type="genus" reg="Sarocladium">Sarocladium</tp:taxon-name-part><tp:taxon-name-part taxon-name-part-type="species" reg="gamsii">gamsii</tp:taxon-name-part></tp:taxon-name></italic> (<named-content xmlns:xlink="http://www.w3.org/1999/xlink" content-type="dwc:institutional_code" xlink:title="Mae Fah Luang University Culture Collection" xlink:href="http://grbio.org/institution/mae-fah-luang-university-culture-collection" xlink:type="simple">MFLUCC</named-content> 24-0561) is introduced as a new host record based on morphology and phylogenetic evidence.</p></tp:treatment-sec><tp:treatment-sec><!--Section generated to contain objects referenced in tp:taxon-treatment.--><fig id="F4" position="float" orientation="portrait"><object-id xmlns:xlink="http://www.w3.org/1999/xlink" content-type="doi" xlink:type="simple">10.3897/mycokeys.118.147229.figure4</object-id><object-id xmlns:xlink="http://www.w3.org/1999/xlink" content-type="arpha" xlink:type="simple">84470E44-FE37-5166-B620-4231174C87DB</object-id><label>Figure 4.</label><caption><p>Phylogram generated from maximum likelihood analysis based on combined <abbrev xmlns:xlink="http://www.w3.org/1999/xlink" xlink:title="28S large subunit rDNA" id="ABBRID0EBSAE" xlink:type="simple">LSU</abbrev>, <abbrev xmlns:xlink="http://www.w3.org/1999/xlink" xlink:title="internal transcribed spacer region rDNA" id="ABBRID0EFSAE" xlink:type="simple">ITS</abbrev> and <italic>act</italic> sequence data of <italic><tp:taxon-name><tp:taxon-name-part taxon-name-part-type="genus" reg="Sarocladium">Sarocladium</tp:taxon-name-part></tp:taxon-name></italic>. Maximum likelihood bootstrap support ≥ 65% and Bayesian posterior probabilities (<abbrev xmlns:xlink="http://www.w3.org/1999/xlink" xlink:title="posterior probabilities" id="ABBRID0ESSAE" xlink:type="simple">BPP</abbrev>) ≥ 0.90 are given near the nodes, respectively. The tree is rooted to <italic><tp:taxon-name><tp:taxon-name-part taxon-name-part-type="genus" reg="Kiflimonium">Kiflimonium</tp:taxon-name-part><tp:taxon-name-part taxon-name-part-type="species" reg="curvulum">curvulum</tp:taxon-name-part></tp:taxon-name></italic> (CBS 430.66, CBS 384.70A). The newly generated sequence is highlighted in yellow, and the type strains are indicated in bold.</p></caption><graphic xmlns:xlink="http://www.w3.org/1999/xlink" xlink:href="mycokeys-118-179-g004.jpg" position="float" orientation="portrait" xlink:type="simple" id="oo_1344837.jpg"><uri content-type="original_file" xlink:type="simple">https://binary.pensoft.net/fig/1344837</uri></graphic></fig></tp:treatment-sec><ref-list><ref id="B22"><mixed-citation xmlns:xlink="http://www.w3.org/1999/xlink" xlink:type="simple"><person-group><name name-style="western"><surname>Giraldo</surname><given-names>A</given-names></name><name name-style="western"><surname>Gené</surname><given-names>J</given-names></name><name name-style="western"><surname>Sutton</surname><given-names>DA</given-names></name><name name-style="western"><surname>Madrid</surname><given-names>H</given-names></name><name name-style="western"><surname>de Hoog</surname><given-names>GS</given-names></name><name name-style="western"><surname>Cano</surname><given-names>J</given-names></name><name name-style="western"><surname>Decock</surname><given-names>C</given-names></name><name name-style="western"><surname>Crous</surname><given-names>PW</given-names></name><name name-style="western"><surname>Guarro</surname><given-names>J.</given-names></name></person-group> (<year>2015</year>) <article-title>Phylogeny of <italic><tp:taxon-name><tp:taxon-name-part taxon-name-part-type="genus">Sarocladium</tp:taxon-name-part></tp:taxon-name></italic> (<tp:taxon-name><tp:taxon-name-part taxon-name-part-type="order">Hypocreales</tp:taxon-name-part></tp:taxon-name>).</article-title><source>Persoonia</source><volume>34</volume>(<issue>1</issue>): <fpage>10</fpage>–<lpage>24</lpage>. <ext-link xlink:href="10.3767/003158515X685364" ext-link-type="doi" xlink:type="simple">https://doi.org/10.3767/003158515X685364</ext-link></mixed-citation></ref></ref-list></tp:taxon-treatment>
